# Supplementary material for: A Novel Fluorescence Probe Based on Azamonardine for Detecting and Imaging Cysteine in Cells and Zebrafish with High Selectivity and Sensitivity
Source: Molecules. 2023 Aug 25;28(17):6246. doi: 10.3390/molecules28176246 (PMC10488781; doi:10.3390/molecules28176246)
Supplement: Supplementary file 1 [file molecules-28-06246-s001.zip]

Archive with 1 entries (1 files):
- molecules-2547253-supplementary.pdf
